# Supplementary material for: Bariatric Surgery Utilization Trends in the United States Following COVID-19 and the 2022 ASMBS/IFSO Guideline Expansion: An Interrupted Time Series Analysis
Source: J Clin Med. 2026 Jun 13;15(12):4591. doi: 10.3390/jcm15124591 (PMC13302672; doi:10.3390/jcm15124591)
Supplement: Supplementary file 1 [file jcm-15-04591-s001.zip]

Archive with 1 entries (1 files):
- jcm-4282934-supplementary.pdf
